# Supplementary material for: Zirconia Crowns for Primary Teeth: A Systematic Review and Meta-Analyses
Source: Int J Environ Res Public Health. 2022 Feb 28;19(5):2838. doi: 10.3390/ijerph19052838 (PMC8910015; doi:10.3390/ijerph19052838)
Supplement: Supplementary file 1 [file ijerph-19-02838-s001.zip]

Archive with 1 entries (1 files):
- ijerph-1532405-supplementary.pdf
